# Supplementary material for: DNA Methylation Changes and Phenotypic Adaptations Induced Repeated Extreme Altitude Exposure at 8848 Meters
Source: Int J Mol Sci. 2024 Nov 25;25(23):12652. doi: 10.3390/ijms252312652 (PMC11641581; doi:10.3390/ijms252312652)
Supplement: Supplementary file 1 [file ijms-25-12652-s001.zip]

Archive with 7 entries (7 files):
- FIg S1.pdf
- Fig S2.pdf
- Fig S3.pdf
- Fig S4.pdf
- Fig S5.pdf
- Supplement  Table.xlsx
- Supplement map legend.pdf
