# Supplementary material for: DNA Methylation Changes and Phenotypic Adaptations Induced Repeated Extreme Altitude Exposure at 8848 Meters
Source: Int J Mol Sci. 2024 Nov 25;25(23):12652. doi: 10.3390/ijms252312652 (PMC11641581; doi:10.3390/ijms252312652)
Supplement: Supplementary file 1 [file ijms-25-12652-s001.zip › Supplement Table.xlsx]

## Sheet: Table S1
	Table S1 Gene base analysis results and OLS model prediction
	CHR	MAPINFO	CpG	Gene Name	Feature	CGI	P bfn. Gene	P bfn. CpG	R2(OLS)	P in RHT & Non RHT	Mean Beta Case	Mean Beta Control
	22	25027515	cg08891605	LOC644165	TSS1500	opensea	0.000347083	8.29e-05	0.81	3.4609e-08	0.621929	0.569772
	1	8000314	cg08840010	TNFRSF9	5'UTR	shelf	0.00745613	0.000341468	0.83	1.42516e-07	0.358332	0.286408
	19	6887530	cg05025071	EMR1	TSS200	opensea	0.00141047	0.000406049	0.82	1.69469e-07	0.424842	0.333469
	20	32583476	cg02605461	RALY	5'UTR	shore	0.000281756	0.00091749	0.81	3.82926e-07	0.212396	0.156771
	10	90519680	cg25907743	LIPN	TSS1500	opensea	0.00684819	0.00156095	0.82	6.51482e-07	0.279718	0.220377
	3	155423168	cg25234117	PLCH1	TSS1500	opensea	0.00731369	0.00321299	0.82	1.34098e-06	0.2914	0.256555
	3	155421970	cg18623216	PLCH1	5'UTR	opensea	0.00731369	0.00125281	0.81	5.22874e-07	0.229769	0.194214
	3	155422145	cg07480762	PLCH1	TSS200	opensea	0.00731369	0.0259776	0.81	1.08421e-05	0.444711	0.360105
	4	74713356	cg16007497	PPBPL1	TSS1500	opensea	0.00738665	0.00506094	0.81	2.11225e-06	0.265577	0.221583
	20	43803224	cg19931348	PI3	TSS1500	opensea	0.00868992	0.00857834	0.81	3.58027e-06	0.450632	0.350922
	2	223724754	cg23325384	ACSL3	TSS1500	shore	0.00028945	0.00883633	0.81	3.68795e-06	0.761675	0.699549
	17	72709096	cg17056607	CD300LF	5'UTR	opensea	0.0069629	0.0111534	0.82	4.655e-06	0.226396	0.195852
	11	62574403	cg21702188	STX5	3'UTR	shore	0.0098257	0.0423762	0.81	2.39466e-05	0.319983	0.270862
	Note
	R2 represents the R Square that OLS returns, the decision coefficient
	P bfn.Gene represents the Bonferroni-corrected p value of the entire gene of Gene base,
	P bfn.CpG represents the Bonferroni-corrected p value of the Cpg site
	P in RHT & Non RHT represents the Beta difference between RHT and Non-RHT

## Sheet: Table S2
	Table S2. Phenotypic Organ Classes Significantly Associated with Climbing Age
	Group	Number	Phenotype
	Oxygen saturation	1	SpO2
	Heart Function	3	HR, SP, BP [1]
	Kidney Function (Blood chemistry)	1	Cre [2]
	Liver Function (Blood chemistry)	1	TBIL [3]
	Immune Cells (Blood)	2	NEUT, NEUT% [4]
	Hematopoietic function (Blood)	7	PLT, MCH, MCHC, RDW.CV, RDW.SD, MCV, PDW
	Fat metabolism (Blood chemistry)	2	LDL.C, TG [5]
	1. Tanaka, S., et al. Assessment of visit-to-visit variability in systolic blood pressure over 5 years and phasic left atrial function by two-dimensional speckle-tracking echocardiography. Heart Vessels 36, 827-835 (2021). 2. Levey, A.S., Perrone, R.D. & Madias, N.E. Serum creatinine and renal function. Annu Rev Med 39, 465-490 (1988). 3. Hamoud, A.R., Weaver, L., Stec, D.E. & Hinds, T.D., Jr. Bi…

## Sheet: Table S3
Category	CategoryID	GO	Description	PARENT_GO	LogP	Enrichment	Z-score	#TotalGeneInLibrary	#GeneInGO	#GeneInHitList	#GeneInGOAndHitList	%InGO	STDV %InGO	GeneID	Hits	Log(q-value)	GeneList
GO Biological Processes	19	GO:0006979	response to oxidative stress	19_GO:0050896 response to stimulus	-3.9	4.2	5	28160	450	148	10	6.8	2.1	824|1827|2878|2950|3586|4318|5311|11030|253827|406979	CAPN2|RCAN1|GPX3|GSTP1|IL10|MMP9|PKD2|RBPMS|MSRB3|MIR19A	0	MyList
GO Biological Processes	19	GO:0016540	protein autoprocessing	19_GO:0008152 metabolic process	-3.5	23	7.9	28160	25	148	3	2	1.2	824|2161|148738	CAPN2|F12|HJV	0	MyList
GO Biological Processes	19	GO:0009913	epidermal cell differentiation	19_GO:0032502 developmental process	-3.1	5.7	4.8	28160	202	148	6	4.1	1.6	8202|8609|23022|51535|117531|643418	NCOA3|KLF7|PALLD|PPHLN1|TMC1|LIPN	0	MyList
GO Biological Processes	19	GO:0009064	glutamine family amino acid metabolic process	19_GO:0008152 metabolic process	-3.1	9.6	5.6	28160	79	148	4	2.7	1.3	1503|10588|54529|79814	CTPS1|MTHFS|ASNSD1|AGMAT	0	MyList
GO Biological Processes	19	GO:0030509	BMP signaling pathway	19_GO:0023052 signaling	-2.9	6.3	4.7	28160	151	148	5	3.4	1.5	4086|50964|51232|51592|148738	SMAD1|SOST|CRIM1|TRIM33|HJV	0	MyList
GO Biological Processes	19	GO:0071772	response to BMP	19_GO:0050896 response to stimulus	-2.7	5.8	4.5	28160	164	148	5	3.4	1.5	4086|50964|51232|51592|148738	SMAD1|SOST|CRIM1|TRIM33|HJV	0	MyList
GO Biological Processes	19	GO:0071773	cellular response to BMP stimulus	19_GO:0050896 response to stimulus	-2.7	5.8	4.5	28160	164	148	5	3.4	1.5	4086|50964|51232|51592|148738	SMAD1|SOST|CRIM1|TRIM33|HJV	0	MyList
GO Biological Processes	19	GO:0043114	regulation of vascular permeability	19_GO:0032501 multicellular organismal process	-2.7	12	5.6	28160	47	148	3	2	1.2	5795|9590|388125	PTPRJ|AKAP12|C2CD4B	0	MyList
GO Biological Processes	19	GO:0071417	cellular response to organonitrogen compound	19_GO:0050896 response to stimulus	-2.7	3	3.7	28160	637	148	10	6.8	2.1	820|824|2230|2554|2950|5311|5905|10142|64506|201475	CAMP|CAPN2|FDX1|GABRA1|GSTP1|PKD2|RANGAP1|AKAP9|CPEB1|RAB12	0	MyList
GO Biological Processes	19	GO:0002673	regulation of acute inflammatory response	19_GO:0050896 response to stimulus	-2.7	12	5.5	28160	48	148	3	2	1.2	2161|2950|388125	F12|GSTP1|C2CD4B	0	MyList
GO Biological Processes	19	GO:0030514	negative regulation of BMP signaling pathway	19_GO:0048519 negative regulation of biological process	-2.6	11	5.3	28160	51	148	3	2	1.2	50964|51232|51592	SOST|CRIM1|TRIM33	0	MyList
GO Biological Processes	19	GO:0071320	cellular response to cAMP	19_GO:0050896 response to stimulus	-2.5	11	5.1	28160	54	148	3	2	1.2	2230|5311|10142	FDX1|PKD2|AKAP9	0	MyList
GO Biological Processes	19	GO:1901699	cellular response to nitrogen compound	19_GO:0050896 response to stimulus	-2.4	2.7	3.4	28160	692	148	10	6.8	2.1	820|824|2230|2554|2950|5311|5905|10142|64506|201475	CAMP|CAPN2|FDX1|GABRA1|GSTP1|PKD2|RANGAP1|AKAP9|CPEB1|RAB12	0	MyList
GO Biological Processes	19	GO:0019731	antibacterial humoral response	19_GO:0044419 biological process involved in interspecies interaction between organisms	-2.4	9.4	4.7	28160	61	148	3	2	1.2	820|5266|6036	CAMP|PI3|RNASE2	0	MyList
KEGG Pathway	24	hsa04919	thyroid hormone signaling pathway		-2.4	6.2	4.2	28160	123	148	4	2.7	1.3	1827|6009|8202|10499	RCAN1|RHEB|NCOA3|NCOA2	0	MyList
GO Biological Processes	19	GO:0019730	antimicrobial humoral response	19_GO:0044419 biological process involved in interspecies interaction between organisms	-2.4	6.2	4.2	28160	123	148	4	2.7	1.3	820|4069|5266|6036	CAMP|LYZ|PI3|RNASE2	0	MyList
GO Biological Processes	19	GO:0016071	mRNA metabolic process	19_GO:0008152 metabolic process	-2.4	2.7	3.3	28160	704	148	10	6.8	2.1	6429|9169|10569|22803|22913|22985|23049|54715|55603|64506	SRSF4|SCAF11|SLU7|XRN2|RALY|ACIN1|SMG1|RBFOX1|TENT5A|CPEB1	0	MyList
GO Biological Processes	19	GO:1903670	regulation of sprouting angiogenesis	19_GO:0032502 developmental process	-2.3	9.1	4.7	28160	63	148	3	2	1.2	3586|4086|406979	IL10|SMAD1|MIR19A	0	MyList
GO Biological Processes	19	GO:0006397	mRNA processing	19_GO:0008152 metabolic process	-2.3	3	3.4	28160	500	148	8	5.4	1.9	6429|9169|10569|22803|22913|22985|54715|64506	SRSF4|SCAF11|SLU7|XRN2|RALY|ACIN1|RBFOX1|CPEB1	0	MyList
GO Biological Processes	19	GO:0060537	muscle tissue development	19_GO:0032502 developmental process	-2.3	3.3	3.4	28160	403	148	7	4.7	1.7	1827|3344|4086|5311|54715|205428|406979	RCAN1|FOXN2|SMAD1|PKD2|RBFOX1|DIPK2A|MIR19A	0	MyList
GO Biological Processes	19	GO:0001101	response to acid chemical	19_GO:0050896 response to stimulus	-2.2	5.6	3.9	28160	135	148	4	2.7	1.3	824|2950|5311|64506	CAPN2|GSTP1|PKD2|CPEB1	0	MyList
GO Biological Processes	19	GO:0071219	cellular response to molecule of bacterial origin	19_GO:0044419 biological process involved in interspecies interaction between organisms	-2.2	4.3	3.6	28160	220	148	5	3.4	1.5	820|824|2950|3586|406979	CAMP|CAPN2|GSTP1|IL10|MIR19A	0	MyList
GO Biological Processes	19	GO:0030216	keratinocyte differentiation	19_GO:0032502 developmental process	-2.2	5.5	3.8	28160	139	148	4	2.7	1.3	8202|23022|51535|643418	NCOA3|PALLD|PPHLN1|LIPN	0	MyList
GO Biological Processes	19	GO:0009617	response to bacterium	19_GO:0044419 biological process involved in interspecies interaction between organisms	-2.2	2.5	3.1	28160	748	148	10	6.8	2.1	820|824|2950|3586|4069|5266|6036|9590|55603|406979	CAMP|CAPN2|GSTP1|IL10|LYZ|PI3|RNASE2|AKAP12|TENT5A|MIR19A	0	MyList
GO Biological Processes	19	GO:0000302	response to reactive oxygen species	19_GO:0050896 response to stimulus	-2.2	4.3	3.6	28160	223	148	5	3.4	1.5	824|2950|3586|4318|5311	CAPN2|GSTP1|IL10|MMP9|PKD2	0	MyList
GO Biological Processes	19	GO:0030855	epithelial cell differentiation	19_GO:0032502 developmental process	-2.1	2.7	3.1	28160	643	148	9	6.1	2	4318|6009|8202|8609|23022|51535|56033|117531|643418	MMP9|RHEB|NCOA3|KLF7|PALLD|PPHLN1|BARX1|TMC1|LIPN	0	MyList
KEGG Pathway	24	ko04514	Cell adhesion molecules (CAMs)		-2.1	5.3	3.7	28160	144	148	4	2.7	1.3	925|4685|9019|84628	CD8A|NCAM2|MPZL1|NTNG2	MyList
KEGG Pathway	24	hsa04514	Cell adhesion molecules (CAMs)		-2.1	5.3	3.7	28160	144	148	4	2.7	1.3	925|4685|9019|84628	CD8A|NCAM2|MPZL1|NTNG2	MyList
KEGG Pathway	24	hsa04915	Estrogen signaling pathway		-2.1	5.2	3.7	28160	145	148	4	2.7	1.3	3880|4318|8202|10499	KRT19|MMP9|NCOA3|NCOA2	MyList
GO Biological Processes	19	GO:0008544	epidermis development	19_GO:0032502 developmental process	-2.1	3.5	3.3	28160	324	148	6	4.1	1.6	8202|8609|23022|51535|117531|643418	NCOA3|KLF7|PALLD|PPHLN1|TMC1|LIPN	0	MyList
GO Biological Processes	19	GO:0071229	cellular response to acid chemical	19_GO:0050896 response to stimulus	-2.1	7.1	4	28160	80	148	3	2	1.2	824|5311|64506	CAPN2|PKD2|CPEB1	0	MyList
WikiPathways	27	WP1984	Integrated breast cancer pathway		-2	4.9	3.5	28160	155	148	4	2.7	1.3	4086|6009|8202|221002	SMAD1|RHEB|NCOA3|RASGEF1A	MyList
Canonical Pathways	11	M2	PID SMAD2 3NUCLEAR PATHWAY		-2	7	3.9	28160	82	148	3	2	1.2	3586|7050|10499	IL10|TGIF1|NCOA2	MyList
GO Biological Processes	19	GO:0046889	positive regulation of lipid biosynthetic process	19_GO:0048518 positive regulation of biological process	-2	7	3.9	28160	82	148	3	2	1.2	824|2181|157506	CAPN2|ACSL3|RDH10	0	MyList
GO Biological Processes	19	GO:0001892	embryonic placenta development	19_GO:0022414 reproductive process	-2	6.9	3.9	28160	83	148	3	2	1.2	3586|3880|5311	IL10|KRT19|PKD2	0	MyList
GO Biological Processes	19	GO:0071216	cellular response to biotic stimulus	19_GO:0050896 response to stimulus	-2	3.9	3.3	28160	245	148	5	3.4	1.5	820|824|2950|3586|406979	CAMP|CAPN2|GSTP1|IL10|MIR19A	0	MyList

## Sheet: Table S4
	Table S4 Analysis of the correlation between climbing age and phenotype
	Phenotyope	P value	Coefficient
	SP	4.29137e-09	-0.655053
	PLT	1.844e-06	-0.556012
	SPO	7.77571e-06	0.61
	MCH	0.000372711	-0.431365
	TG	0.000469863	0.424654
	MCHC	0.000859147	-0.40649
	RDW.CV	0.00138168	-0.391438
	PDW	0.00153052	0.388103
	RDW.SD	0.0037507	-0.3573
	MCV	0.0070732	-0.333546
	TBIL	0.00895976	-0.324212
	NEUT.R	0.0104823	-0.317858
	LDL.C	0.0172983	0.296653
	Cre	0.0208771	-0.288296
	NEUT	0.0361562	-0.262458
	HDL.C	0.0564283	-0.239699
	LYM	0.0620348	0.234613
	ALT	0.0725314	0.226011
	RBC	0.0909271	0.213081
	STB	0.093482	-0.211453
	P.LCR	0.137487	0.187697
	LYM.	0.140717	0.186196
	MXD.	0.196781	0.163481
	K.HBS	0.210049	0.158812
	HCT	0.212463	0.157985
	MXD	0.223556	0.154268
	TC	0.264102	-0.14168
	MPV	0.322018	0.125776
	DP	0.328144	-0.124206
	WBC	0.386046	-0.110193
	HR	0.400782	0.106833
	DBil	0.491846	0.0874812
	BUN	0.534733	-0.0790358
	UA	0.618693	-0.0633998
	HGB	0.765475	0.0380232

## Sheet: Table S5
	Table S5 Gene ontology study of 11 genes in MP-SSN
	Method	Pathway identifier	Description	Count	Submitted entities found	p.adjust	Found reaction identifiers
	reactome pathway knowledgebase	R-HSA-6809371	Formation of the cornified envelope	2	LIPN;PI3	0.00330465	R-HSA-6811539;R-HSA-6814387;R-HSA-6789310;R-HSA-6814734;R-HSA-6814764;R-HSA-6814298;R-HSA-6810937
	reactome pathway knowledgebase	R-HSA-6805567	Keratinization	2	LIPN;PI3	0.00907097	R-HSA-6811539;R-HSA-6814387;R-HSA-6789310;R-HSA-6814734;R-HSA-6814764;R-HSA-6814298;R-HSA-6810937
	reactome pathway knowledgebase	R-HSA-1855204	Synthesis of IP3 and IP4 in the cytosol	1	PLCH1	0.0177712	R-HSA-1855221
	reactome pathway knowledgebase	R-HSA-1483249	Inositol phosphate metabolism	1	PLCH1	0.032592	R-HSA-1855221
	reactome pathway knowledgebase	R-HSA-9609523	Insertion of tail-anchored proteins into the endoplasmic reticulum membrane	1	STX5	0.0150553	R-HSA-9609921;R-HSA-9609860;R-HSA-9610442;R-HSA-9609899;R-HSA-9609917
	reactome pathway knowledgebase	R-HSA-5694530	Cargo concentration in the ER	1	STX5	0.0225083	R-HSA-5694413;R-HSA-5694522
	reactome pathway knowledgebase	R-HSA-6811438	Intra-Golgi traffic	1	STX5	0.0299119	R-HSA-8847638;R-HSA-8847637;R-HSA-8847635;R-HSA-6811433;R-HSA-8847544
	reactome pathway knowledgebase	R-HSA-204005	COPII-mediated vesicle transport	1	STX5	0.0458952	R-HSA-5694423;R-HSA-5694418;R-HSA-203973;R-HSA-5694417;R-HSA-5694527;R-HSA-204008;R-HSA-5694522;R-HSA-5694425;R-HSA-5694439;R-HSA-5694446;R-HSA-5694441;R-HSA-5694409
	reactome pathway knowledgebase	R-HSA-9013408	RHOG GTPase cycle	1	STX5	0.0498548	R-HSA-9014467
	reactome pathway knowledgebase	R-HSA-5669034	TNFs bind their physiological receptors	1	TNFRSF9	0.0204806	R-HSA-8858475
	GO/BP	GO:0070268	cornification	2	PI3/LIPN	0.000734439
	GO/MF	GO:0016298	lipase activity	2	PLCH1/LIPN	0.00104816
	GO/BP	GO:0031424	keratinization	2	PI3/LIPN	0.00289238
	GO/BP	GO:0030216	keratinocyte differentiation	2	PI3/LIPN	0.00529134
	GO/BP	GO:0016042	lipid catabolic process	2	PLCH1/LIPN	0.00627756
	GO/BP	GO:0009913	epidermal cell differentiation	2	PI3/LIPN	0.00722453
	GO/CC	GO:0009897	external side of plasma membrane	2	EMR1/TNFRSF9	0.0077881

## Sheet: Table S6
	Table S6 Differences in cell infiltration between RETs and non-RETs
	Cell Name	p value	mean RETs	sd RETs	mean non-RETs	sd non-RETs
	CD4T	0.000121799	0.0935874	0.0387163	0.0514872	0.0432174
	Neutro	0.00083694	0.609273	0.0877822	0.689295	0.0943569
	NK	0.00785397	0.129242	0.0666394	0.0896808	0.0462609
	B	0.126008	0.0246299	0.0208166	0.016712	0.0200168
	Mono	0.261227	0.0564911	0.0235557	0.0642811	0.0308817
	CD8T	0.857575	0.0867762	0.0420183	0.0885438	0.0362275
	Eosino	NA	0	0	0	0
	P value is the significance result of the T test
	Mean is the average value of cell infiltration scores
